# Supplementary material for: New Anti-RSV Nucleoprotein Monoclonal Antibody Pairs Discovered Using Rabbit Phage Display Technology
Source: Antibodies (Basel). 2023 Nov 8;12(4):73. doi: 10.3390/antib12040073 (PMC10660478; doi:10.3390/antib12040073)
Supplement: Supplementary file 1 [file antibodies-12-00073-s001.zip]

Archive with 2 entries (2 files):
- File S1_Raw data-pairing-recombinant-NPs.xlsx
- File S2_raw data-pairing-native-lysate.xlsx
