# Supplementary material for: New Anti-RSV Nucleoprotein Monoclonal Antibody Pairs Discovered Using Rabbit Phage Display Technology
Source: Antibodies (Basel). 2023 Nov 8;12(4):73. doi: 10.3390/antib12040073 (PMC10660478; doi:10.3390/antib12040073)
Supplement: Supplementary file 1 [file antibodies-12-00073-s001.zip › File S1_Raw data-pairing-recombinant-NPs.xlsx]

## Sheet: Data
	A09 biot		A10 biot		A12 biot		C11 biot		D11 biot		E11 biot		F12 biot		G01 biot		G10 biot		G11 biot
	A2	B	A2	B	A2	B	A2	B	A2	B	A2	B	A2	B	A2	B	A2	B	A2	B	ng/mL	rec antigen
A09 coated	1.52	1.579	1.482	1.629	2.768	2.867	1.645	1.837	1.215	1.371	2.209	2.324	2.375	2.369	4.316	4.337	3.1	3.18	4.313	4.143	5
	0.935	1.062	0.971	0.974	2.149	2.239	1.092	1.255	0.756	0.778	1.47	1.688	1.533	1.47	4.193	4.25	2.193	2.333	3.979	3.978	2.5
	0.782	0.83	0.724	0.72	1.933	1.975	0.88	0.924	0.553	0.607	1.218	1.343	1.247	1.22	3.981	4.067	1.749	1.815	3.72	3.9	1.25
	0.685	0.707	0.634	0.627	1.609	1.802	0.772	0.816	0.53	0.485	1.007	1.185	1.032	0.985	3.026	3.308	1.333	1.42	2.687	3.065	0.625
	0.678	0.773	0.573	0.504	1.67	1.797	0.7	0.74	0.461	0.438	0.968	1.066	1.023	0.902	2.247	2.29	1.138	1.212	1.841	2.246	0.3125
	0.686	0.646	0.459	0.507	1.669	1.699	0.689	0.683	0.45	0.426	0.916	0.984	0.964	0.895	1.643	1.681	1.07	1.096	1.329	1.572	0.15625
	0.666	0.765	0.638	0.463	1.735	1.635	0.779	0.678	0.444	0.41	0.882	0.954	0.995	0.874	0.748	0.813	0.953	1.04	0.507	0.593	Ac biot + strep
	0.004	0.004	0.004	0.004	0.004	0.004	0.003	0.004	0.007	0.005	0.004	0.004	0.006	0.005	0.004	0.004	0.003	0.005	0.004	0.004	Ac biot w/o strep
	A09 biot		A10 biot		A12 biot		C11 biot		D11 biot		E11 biot		F12 biot		G01 biot		G10 biot		G11 biot
	A2	B	A2	B	A2	B	A2	B	A2	B	A2	B	A2	B	A2	B	A2	B	A2	B	ng/mL	rec antigen
A10 coated	0.813	0.958	0.746	0.68	1.386	1.655	0.901	1.101	0.441	0.503	1.094	1.092	1.12	1.202	4.8	4.496	2.833	2.78	5	5	5
	0.545	0.582	0.326	0.339	1.107	1.245	0.635	0.831	0.274	0.308	0.654	0.706	0.759	0.865	4.376	4.371	1.979	2.151	4.412	4.586	2.5
	0.487	0.536	0.275	0.267	0.961	0.985	0.537	0.599	0.243	0.26	0.515	0.555	0.668	0.732	4.034	4.205	1.536	1.656	3.601	4.085	1.25
	0.465	0.484	0.243	0.275	0.88	0.917	0.478	0.503	0.257	0.251	0.482	0.512	0.633	0.669	3.101	3.299	1.158	1.26	2.471	3.138	0.625
	0.468	0.508	0.225	0.227	0.858	0.815	0.472	0.461	0.234	0.258	0.463	0.485	0.612	0.636	2.117	2.35	1.039	1.029	1.576	1.926	0.3125
	0.469	0.487	0.229	0.242	0.872	0.831	0.503	0.473	0.245	0.252	0.469	0.453	0.607	0.609	1.38	1.549	0.93	0.991	1.015	1.242	0.15625
	0.515	0.577	0.268	0.316	0.877	0.814	0.495	0.537	0.249	0.249	0.505	0.472	0.622	0.622	0.397	0.425	0.864	0.849	0.352	0.343	Ac biot + strep
	0.004	0.004	0.004	0.004	0.006	0.004	0.004	0.003	0.005	0.003	0.004	0.004	0.004	0.003	0.004	0.005	0.006	0.005	0.004	0.004	Ac biot w/o strep
	A09 biot		A10 biot		A12 biot		C11 biot		D11 biot		E11 biot		F12 biot		G01 biot		G10 biot		G11 biot
	A2	B	A2	B	A2	B	A2	B	A2	B	A2	B	A2	B	A2	B	A2	B	A2	B	ng/mL	rec antigen
A12 coated	1.114	1.302	1.107	1.02	2.166	2.26	1.268	1.407	0.699	0.858	1.682	1.77	1.72	1.792	4.535	4.403	2.679	2.856	5	5	5
	0.783	0.812	0.565	0.571	1.673	1.869	0.859	0.956	0.352	0.461	1.057	1.042	1.087	1.125	4.356	4.464	1.888	2.175	4.274	4.48	2.5
	0.655	0.67	0.39	0.392	1.497	1.535	0.721	0.777	0.301	0.317	0.819	0.845	0.908	0.951	4.04	4.267	1.443	1.654	3.348	3.426	1.25
	0.595	0.671	0.316	0.351	1.465	1.452	0.636	0.69	0.25	0.258	0.738	0.721	0.866	0.893	2.832	3.436	1.166	2.702	2.354	2.505	0.625
	0.608	0.554	0.268	0.281	1.414	1.348	0.652	0.712	0.256	0.253	0.697	0.688	0.796	0.81	1.976	2.388	1.12	1.09	1.505	1.647	0.3125
	0.578	0.545	0.264	0.289	1.575	1.366	0.622	0.775	0.254	0.253	0.666	0.657	0.797	0.814	1.382	1.511	0.943	1.005	0.981	1.284	0.15625
	0.604	0.561	0.288	0.275	1.365	1.296	0.613	0.614	0.287	0.275	0.64	0.64	0.779	0.771	0.494	0.486	0.826	0.902	0.436	0.411	Ac biot + strep
	0.024	0.019	0.017	0.016	0.016	0.013	0.014	0.013	0.013	0.013	0.013	0.012	0.011	0.01	0.011	0.012	0.011	0.014	0.012	0.012	Ac biot w/o strep
	A09 biot		A10 biot		A12 biot		C11 biot		D11 biot		E11 biot		F12 biot		G01 biot		G10 biot		G11 biot
	A2	B	A2	B	A2	B	A2	B	A2	B	A2	B	A2	B	A2	B	A2	B	A2	B	ng/mL	rec antigen
C11 coated	1.409	1.75	1.828	1.681	1.837	2.244	1.391	1.695	0.952	1.493	1.862	2.007	1.941	2.092	5	4.621	3.312	3.291	5	4.782	5
	0.759	0.907	0.854	0.829	1.082	1.355	0.713	0.948	0.474	0.675	0.965	1.072	0.93	1.146	4.327	4.497	1.982	2.075	4.498	4.844	2.5
	0.553	0.645	0.536	0.508	0.83	0.949	0.544	0.67	0.345	0.424	0.681	0.729	0.733	0.814	3.854	4.178	1.409	1.383	3.633	4.039	1.25
	0.485	0.539	0.369	0.357	0.787	0.775	0.463	0.54	0.288	0.34	0.559	0.579	0.608	0.673	2.924	3.305	1.105	1.071	2.406	2.897	0.625
	0.447	0.48	0.307	0.297	0.601	0.636	0.411	0.43	0.28	0.299	0.502	0.508	0.56	0.579	1.875	1.963	0.891	0.835	1.527	1.801	0.3125
	0.437	0.455	0.264	0.244	0.598	0.599	0.415	0.445	0.268	0.294	0.551	0.468	0.536	0.613	1.294	1.464	0.816	0.789	0.97	1.145	0.15625
	0.464	0.442	0.259	0.232	0.576	0.581	0.398	0.409	0.251	0.296	0.484	0.462	0.535	0.54	0.435	0.485	0.756	0.693	0.412	0.394	Ac biot + strep
	0.01	0.009	0.009	0.01	0.011	0.011	0.012	0.012	0.009	0.01	0.012	0.014	0.009	0.009	0.009	0.065	0.021	0.019	0.019	0.017	Ac biot w/o strep
	A09 biot		A10 biot		A12 biot		C11 biot		D11 biot		E11 biot		F12 biot		G01 biot		G10 biot		G11 biot
	A2	B	A2	B	A2	B	A2	B	A2	B	A2	B	A2	B	A2	B	A2	B	A2	B	ng/mL	rec antigen
D11 coated	1.074	1.488	1.366	1.294	0.554	0.32	1.569	1.669	1.31	1.41	1.476	1.519	1.887	2.141	5	5	3.198	3.062	4.789	4.461	5
	0.741	0.978	0.712	0.618	0.295	0.223	0.96	1.061	0.603	0.692	0.928	0.983	1.155	1.271	4.479	4.783	2.565	2.879	4.186	4.499	2.5
	0.538	0.699	0.396	0.43	0.218	0.182	0.644	0.739	0.394	0.462	0.607	0.648	0.84	0.942	4.217	4.284	1.96	2.297	3.774	4.127	1.25
	0.468	0.541	0.312	0.328	0.178	0.156	0.572	0.575	0.306	0.318	0.504	0.48	0.7	0.744	3.215	3.498	1.442	1.741	3.021	3.107	0.625
	0.443	0.529	0.265	0.258	0.149	0.158	0.511	0.454	0.264	0.264	0.438	0.417	0.63	0.622	2.15	2.271	1.071	1.409	1.889	2.374	0.3125
	0.404	0.461	0.234	0.248	0.159	0.154	0.491	0.469	0.249	0.239	0.43	0.423	0.651	0.641	1.43	1.586	0.921	1.064	1.327	1.6	0.15625
	0.365	0.43	0.209	0.204	0.168	0.183	0.496	0.441	0.231	0.279	0.367	0.377	0.606	0.606	0.323	0.329	0.663	0.718	0.39	0.335	Ac biot + strep
	0.004	0.014	0.016	0.016	0.005	0.007	0.006	0.005	0.017	0.015	0.003	0.005	0.004	0.003	0.003	0.004	0.004	0.002	0.004	0.006	Ac biot w/o strep
	A09 biot		A10 biot		A12 biot		C11 biot		D11 biot		E11 biot		F12 biot		G01 biot		G10 biot		G11 biot
	A2	B	A2	B	A2	B	A2	B	A2	B	A2	B	A2	B	A2	B	A2	B	A2	B	ng/mL	rec antigen
E11 coated	0.874	0.899	0.705	0.772	1.233	1.477	1.055	1.042	0.571	0.477	1.166	1.096	1.088	1.461	3.407	4.379	2.181	2.324	4.546	4.397	5
	0.635	0.609	0.468	0.435	0.894	0.841	0.629	0.659	0.293	0.324	0.773	0.816	0.788	0.967	3.641	4.312	1.335	1.362	4.01	4.193	2.5
	0.601	0.554	0.336	0.333	0.75	0.76	0.529	0.587	0.266	0.27	0.64	0.673	0.748	0.838	3.013	3.989	1.019	1.048	3.277	3.538	1.25
	0.591	0.521	0.287	0.315	0.656	0.645	0.492	0.523	0.262	0.238	0.61	0.667	0.702	0.851	2.13	3.081	0.828	0.861	2.157	2.377	0.625
	0.581	0.547	0.269	0.314	0.654	0.633	0.502	0.491	0.24	0.249	0.595	0.588	0.652	0.786	1.42	2.005	0.696	0.745	1.353	1.561	0.3125
	0.536	0.558	0.266	0.272	0.662	0.657	0.487	0.5	0.248	0.228	0.582	0.592	0.682	0.799	0.929	1.358	0.689	0.696	0.904	1.021	0.15625
	0.568	0.586	0.48	0.29	0.652	0.702	0.479	0.5	0.252	0.307	0.577	0.601	0.674	0.821	0.397	0.434	0.666	0.636	0.356	0.414	Ac biot + strep
	0.015	0.012	0.009	0.008	0.021	0.02	0.02	0.022	0.007	0.007	0.021	0.019	0.021	0.02	0.01	0.02	0.019	0.018	0.018	0.018	Ac biot w/o strep
	A09 biot		A10 biot		A12 biot		C11 biot		D11 biot		E11 biot		F12 biot		G01 biot		G10 biot		G11 biot
	A2	B	A2	B	A2	B	A2	B	A2	B	A2	B	A2	B	A2	B	A2	B	A2	B	ng/mL	rec antigen
F12 coated	1.119	1.145	1.273	1.067	1.668	1.82	1.356	1.446	0.742	1.024	1.578	2.375	1.797	1.623	4.776	4.41	2.374	2.45	4.478	4.323	5
	0.779	0.762	0.615	0.552	1.095	1.129	0.737	0.885	0.449	0.574	0.876	1.056	0.996	0.906	4.201	4.378	1.464	1.466	3.84	4.013	2.5
	0.642	0.657	0.449	0.429	0.81	0.817	0.604	0.671	0.368	0.445	0.7	0.809	0.782	0.691	3.515	3.613	1.041	1.058	2.991	3.368	1.25
	0.674	0.592	0.394	0.352	0.732	0.72	0.543	0.555	0.326	0.36	0.646	0.737	0.688	0.601	2.531	2.718	0.792	0.852	2.09	2.389	0.625
	0.594	0.586	0.345	0.336	0.692	0.665	0.533	0.532	0.315	0.328	0.601	0.678	0.68	0.584	1.551	1.74	0.664	0.708	1.314	1.517	0.3125
	0.624	0.588	0.334	0.313	0.668	0.676	0.525	0.538	0.305	0.325	0.586	0.647	0.619	0.559	1.055	1.2	0.616	0.629	0.862	1.016	0.15625
	0.577	0.564	0.31	0.309	0.682	0.682	0.526	0.535	0.288	0.334	0.778	0.648	0.637	0.585	0.391	0.374	0.6	0.68	0.342	0.335	Ac biot + strep
	0.006	0.004	0.004	0.005	0.019	0.018	0.02	0.02	0.007	0.007	0.018	0.019	0.021	0.014	0.011	0.009	0.008	0.008	0.008	0.007	Ac biot w/o strep
	A09 biot		A10 biot		A12 biot		C11 biot		D11 biot		E11 biot		F12 biot		G01 biot		G10 biot		G11 biot
	A2	B	A2	B	A2	B	A2	B	A2	B	A2	B	A2	B	A2	B	A2	B	A2	B	ng/mL	rec antigen
G01 coated	-0.001	4.339	4.61	4.393	4.417	4.21	4.282	4.079	4.192	4.33	4.767	4.497	4.841	4.533	3.34	4.029	4.619	4.367	NA		5
	0.834	3.966	3.921	3.948	3.124	3.555	3.282	3.412	2.914	3.821	3.877	3.872	3.855	3.97	1.6	2.236	3.825	3.628			2.5
	0.864	2.857	2.842	2.805	2.305	2.58	2.229	2.528	1.865	2.747	2.802	2.826	2.843	2.963	0.889	1.311	2.72	2.64			1.25
	0.503	2.022	1.75	1.854	1.412	1.768	1.489	1.716	1.102	1.72	1.742	1.851	1.941	1.961	0.59	0.793	1.845	1.843			0.625
	0.465	1.344	1.056	1.138	0.952	1.11	1.002	1.182	0.705	1.054	1.178	1.191	1.291	1.377	0.431	0.554	1.251	1.308			0.3125
	0.355	0.923	0.622	0.695	0.673	0.805	0.738	0.842	0.477	0.646	0.797	0.857	1.007	1.042	0.395	0.445	0.999	1.068			0.15625
	0.211	0.49	0.214	0.208	0.357	0.365	0.413	0.444	0.248	0.289	0.438	0.425	0.627	0.643	0.335	0.418	0.616	0.648			Ac biot + strep
	0.001	0.004	0.004	0.004	0.008	0.008	0.006	0.009	0.004	0.004	0.018	0.013	0.013	0.01	0.01	0.009	0.009	0.007			Ac biot w/o strep
	A09 biot		A10 biot		A12 biot		C11 biot		D11 biot		E11 biot		F12 biot		G01 biot		G10 biot		G11 biot
	A2	B	A2	B	A2	B	A2	B	A2	B	A2	B	A2	B	A2	B	A2	B	A2	B	ng/mL	rec antigen
G10 coated	0.712	0.922	0.839	0.817	1.184	1.688	0.973	1.903	0.442	0.693	1.264	1.464	1.193	1.482	4.828	4.508	2.014	2.113	4.597	4.534	5
	0.408	0.49	0.409	0.459	0.756	1.082	0.555	0.87	0.245	0.406	0.769	0.785	0.671	0.844	4.279	4.509	1.154	1.26	3.815	4.147	2.5
	0.323	0.385	0.291	0.318	0.586	0.735	0.47	0.563	0.204	0.27	0.559	0.603	0.611	0.646	3.635	3.664	0.761	0.838	2.834	3.131	1.25
	0.296	0.331	0.239	0.253	0.501	0.576	0.396	0.479	0.173	0.213	0.521	0.472	0.524	0.575	2.626	2.655	0.556	0.66	1.824	2.064	0.625
	0.297	0.315	0.206	0.209	0.453	0.499	0.384	0.434	0.173	0.203	0.505	0.449	0.504	0.522	1.624	1.584	0.515	0.541	1.123	1.261	0.3125
	0.279	0.323	0.202	0.197	0.498	0.502	0.397	0.444	0.177	0.196	0.455	0.443	0.502	0.486	1.091	1.041	0.51	0.507	0.758	0.814	0.15625
	0.354	0.309	0.203	0.202	0.474	0.507	0.394	0.429	0.184	0.202	0.453	0.423	0.508	0.467	0.344	0.428	0.495	0.47	0.335	0.345	Ac biot + strep
	0.004	0.005	0.005	0.004	0.008	0.009	0.031	0.011	0.004	0.005	0.018	0.014	0.012	0.01	0.009	0.007	0.008	0.007	0.008	0.016	Ac biot w/o strep
	A09 biot		A10 biot		A12 biot		C11 biot		D11 biot		E11 biot		F12 biot		G01 biot		G10 biot		G11 biot
	A2	B	A2	B	A2	B	A2	B	A2	B	A2	B	A2	B	A2	B	A2	B	A2	B	ng/mL	rec antigen
G11 coated	4.923	4.663	5	4.46	4.576	4.355	4.532	4.38	2.705	4.598	4.751	4.53	5	4.515	4.28	4.295	4.677	4.351	3.56	3.716	5
	3.647	3.717	3.31	3.364	3.826	3.751	3.593	3.669	3.399	3.78	3.889	3.956	4.019	4.025	2.708	3.19	4.005	3.815	1.992	2.406	2.5
	2.667	2.954	3.156	2.954	2.862	3.104	2.527	2.835	2.399	2.996	2.97	2.943	3.116	3.038	1.712	2.121	3.053	2.788	1.229	1.578	1.25
	1.795	2.17	2.088	1.913	2.022	2.122	1.816	1.895	1.581	2.011	2.015	1.977	2.205	2.107	1.162	1.451	2.196	1.943	0.837	1.028	0.625
	1.2	1.316	1.252	1.159	1.414	1.438	1.12	1.264	0.964	1.282	1.371	1.293	1.379	1.42	0.73	0.91	1.434	1.324	0.587	0.674	0.3125
	0.866	0.99	0.748	0.727	0.963	1.027	0.842	0.86	0.635	0.794	0.905	0.926	1.105	1.054	0.523	0.673	1.094	1.022	0.463	0.507	0.15625
	0.553	0.561	0.239	0.228	0.424	0.45	0.423	0.398	0.261	0.329	0.419	0.427	0.606	0.701	0.314	0.304	0.578	0.604	0.292	0.334	Ac biot + strep
	0.006	0.005	0.005	0.006	0.009	0.011	0.011	0.009	0.005	0.004	0.005	0.009	0.007	0.007	0.007	0.008	0.008	0.01	0.007	0.009	Ac biot w/o strep
