# Supplementary material for: New Anti-RSV Nucleoprotein Monoclonal Antibody Pairs Discovered Using Rabbit Phage Display Technology
Source: Antibodies (Basel). 2023 Nov 8;12(4):73. doi: 10.3390/antib12040073 (PMC10660478; doi:10.3390/antib12040073)
Supplement: Supplementary file 1 [file antibodies-12-00073-s001.zip › File S2_raw data-pairing-native-lysate.xlsx]

## Sheet: Feuil1
	G1 biot	G10 biot	G11 biot			G1 biot	G10 biot	G11 biot			G1 biot	G10 biot	G11 biot			G1 biot	G10 biot	G11 biot			G1 biot	G10 biot	G11 biot	Lysate FC517 (ng/mL prot total)	dilution factor
A09 coated	5	2.055	5		A10 coated	5	1.691	5		A12 coated	5	1.604	5		C11 coated	5	2.416	5		D11 coated	5	1.933	5	50000	20
	5	1.382	5			5	1.24	5			5	1.059	5			5	1.449	3.942			5	1.327	3.893	25000	40
	5	1.026	3.658			5	0.872	3.559			5	0.793	3.499			5	1.016	3.305			5	0.945	3.164	12500	60
	3.629	0.772	2.616			3.376	0.704	2.481			3.414	0.577	2.388			3.249	0.646	2.311			2.874	0.68	2.33	6250	120
	2.607	0.599	1.78			2.464	0.558	1.657			2.471	0.459	1.659			2.343	0.489	1.514			1.943	0.53	1.443	3125	240
	1.735	0.515	1.08			1.452	0.468	0.936			1.541	0.383	0.996			1.503	0.395	0.888			1.325	0.416	0.897	1562.5	480
	1.085	0.46	0.704			0.893	0.442	0.648			0.936	0.357	0.615			0.911	0.346	0.552			0.779	0.382	0.558	781.25	960
	0.286	0.445	0.232			0.177	0.412	0.18			0.169	0.36	0.172			0.16	0.306	0.168			0.173	0.325	0.18	Ø	Blc
	G1 biot	G10 biot	G11 biot			G1 biot	G10 biot	G11 biot			G1 biot	G10 biot	G11 biot			G1 biot	G10 biot	G11 biot			G1 biot	G10 biot	G11 biot	Lysate FC517 (ng/mL prot total)	dilution factor
E11 coated	5	1.3	5		F12 coated	5	1.56	5		G01 coated	2.729	5	2.115		G10 coated	5	1.246	3.347		G11 coated	2.574	5	2.329	50000	20
	5	0.849	3.681			5	1.02	3.782			1.551	5	0.984			3.782	0.703	2.837			1.603	3.533	1.279	25000	40
	3.774	0.575	2.951			3.804	0.731	3.052			0.841	3.526	0.595			3.223	0.427	2.048			0.885	2.826	0.709	12500	60
	2.916	0.442	2.141			3.079	0.516	2.278			0.49	2.588	0.347			2.463	0.292	1.275			0.499	2.051	0.4	6250	120
	2.001	0.374	1.341			2.206	0.425	1.436			0.323	1.701	0.254			1.639	0.205	0.791			0.309	1.289	0.264	3125	240
	1.245	0.337	0.761			1.373	0.355	0.858			0.23	1.102	0.203			0.946	0.182	0.445			0.204	0.775	0.193	1562.5	480
	0.804	0.311	0.519			0.825	0.328	0.557			0.219	0.737	0.175			0.557	0.167	0.281			0.148	0.537	0.161	781.25	960
	0.169	0.307	0.148			0.18	0.306	0.167			0.147	0.319	0.163			0.088	0.161	0.106			0.121	0.23	0.12	Ø	Blc
